# Supplementary material for: Advancing Evidence Generation for Circulating Tumor DNA: Lessons Learned from A Multi-Assay Study of Baseline Circulating Tumor DNA Levels across Cancer Types and Stages
Source: Diagnostics (Basel). 2024 Apr 27;14(9):912. doi: 10.3390/diagnostics14090912 (PMC11083008; doi:10.3390/diagnostics14090912)
Supplement: Supplementary file 1 [file diagnostics-14-00912-s001.zip]

Archive with 1 entries (1 files):
- diagnostics-2886304-supplementary.pdf
